# Supplementary material for: Near-field and far-field exposures to radiofrequency electromagnetic fields and cancer risks in humans: a protocol for an umbrella review of epidemiological studies
Source: Syst Rev. 2026 Mar 12;15:130. doi: 10.1186/s13643-026-03142-9 (PMC13072611; doi:10.1186/s13643-026-03142-9)
Supplement: Supplementary file 5 — Additional file 5: R script for removing (fuzzy) duplicates from bibliography. Description: This R script checks for fuzzy and exact duplicates in the bibliography and was used in addition to other deduplication tools. [file 13643_2026_3142_MOESM5_ESM.r]

##########################################################################

# R script for removing (fuzzy) duplicates from bibliography 
# Joshua Ziegler, IMBEI Mainz, 2024 

##########################################################################

# These steps are necessary to double check
# SR-Accelerators De-duplicator.

##########################################################################

# Procedure:
# 0. Data Import
# 1. Create Comparator Variable
# 2. Duplicates
## 2.1. Flag Exact Duplicates
## 2.2. Scan for Fuzzy duplicates
## 2.3. Flag Fuzzy Duplicates
## 2.4. Remove Duplicates
# 3. Export to RIS
# 4. Export to csv for excel

##########################################################################

library(tidyverse)
library(tidystringdist)
library(revtools)
library(stringi)

##########################################################################

# 0. Data Import

# Filename (without ".txt"-suffix, usually "exportlist")
filename <- "exportlist_SR"

# For bibliography exported from SR-accelerator:
# remove "TY  - " + lower-case letter
# maybe: add line break before each TY
SR_dirty <- read_file(paste0(filename, ".txt"))
SR_clean <- gsub("TY\\s\\s-\\s[[:lower:]]\\w+\\n", "", SR_dirty) # "TY" + space + space + "-" + space + lowercase letter + any number of word characters + line break (\n)
SR_clean <- gsub("SN\\s\\s-", "SP\\s\\s-", SR_clean)
write_file(SR_clean, paste0(filename, ".txt"))

# Prevent unnecessary steps in case the data has already been reformatted to ascii
if (file.exists(paste0(filename, "_ascii.txt"))) { 
  lit_raw <- read_bibliography(paste0(filename, "_ascii.txt"))
} else {
  lit_raw <- read_bibliography(paste0(filename, ".txt"))
}

# Check for special characters
if (any(grepl("<\\w\\w><\\w\\w>", lit_raw$author))) { # checks for pattern "<a1><b2>"

  # if TRUE -> recode to ascii (method by D. Wollschläger)
  
  con <- file(paste0(filename, ".txt"), encoding="UTF8")
  f_utf8 <- readLines(con)
  close(con)
  
  f_ascii0 <- stringi::stri_trans_general(f_utf8, id="Latin-ASCII")
  f_ascii1 <- iconv(as.character(f_ascii0), "", "ASCII", "byte")
  Encoding(f_ascii1) <- "latin1"
  f_ascii <- stringr::str_remove_all(f_ascii1, "<.+?>")
  
  writeLines(f_ascii, paste0(filename, "_ascii.txt"))
  
  rm(con, list=ls(pattern = "f_"))
  
  # import again
  lit_raw <- read_bibliography(paste0(filename, "_ascii.txt"))
  
  # recode indicator
  recode <- TRUE
  
}

##########################################################################

# 1. Create Comparator Variable (year + lower-case title + initials of first author)
lit_raw <- 
  lit_raw %>%
  replace_na(list(year = "", title = "", author = "")) %>% # replaces NAs with ""
  mutate(comparator = paste0(year, 
                             tolower(title),
                             str_replace_na( # wraps around str_extract to avoid pasted "NA"s in case of non-match 
                               str_extract(author, "^\\w"), ""), # initial last name
                             str_replace_na(
                               str_extract(author, "(?<=,\\s)\\w"), "") # initial first name
                             ),
         language = case_when(language == "en" ~ "eng", # clean up language codes
                              language == "de" ~ "ger", # still a bit clumsy, but might be necessary to check individually
                              TRUE ~ language),
         pages = gsub(" ", "", pages), # clean up pages variable
         pages = gsub("ss-", "", pages)
         )


##########################################################################

# 2. Duplicates

######## next steps:
# duplicate comparator vairable but remove []
# use that to flag exact duplicates,
# same as with fuzzy duplicates, flag those that contain brackets
########
dup_exact <-
  lit_raw %>%
  mutate(
    comparator_clean = gsub("[][]", "", comparator)
  )

## 2.1. Flag Exact Duplicates
dup_exact <-
  dup_exact %>%
  mutate(exact_dup = duplicated(.$comparator_clean))

## 2.2. Check exact duplicates
dup_exact_check <-
  dup_exact %>%
  group_by(comparator_clean) %>%
  mutate(duplicate = case_when(n() > 1 ~ n(), # if number of occurrences is greater than 1
                               TRUE ~ NA
                               )
         ) %>%
  ungroup() %>%
  select(author, year, title, comparator, duplicate) %>%
  filter(!is.na(duplicate)) %>%
  arrange(comparator)

##########################################################################

## 2.2. Scan for Fuzzy duplicates
dup_fuzzy <-
  lit_raw %>%
  tidy_comb_all(comparator) %>%
  tidy_stringdist() %>%
  filter(qgram <= 3 & osa <= 2) %>% # threshold: qgram <= 3 & osa <= 2 
  mutate(deletor = case_when(grepl("^\\d{4}\\[", V1) ~ V1, # check for titles translated from a foreign language (indicated by the use of "[]")
                            TRUE ~ V2))

# check manually!

##########################################################################

## 2.3. Flag Fuzzy Duplicates
# Mark all fuzzy duplicates that are to be deleted as fuzzy_dup == TRUE
final <- 
  dup_exact %>%
  mutate(fuzzy_dup = case_when(comparator %in% dup_fuzzy$deletor ~ TRUE,
                            TRUE ~ FALSE)
         ) 
##########################################################################

## 2.4. Remove Duplicates
# Clean data by removing all exact_dup == TRUE & fuzzy_dup == TRUE
clean <-
  final %>%
  filter(exact_dup == F) %>%
  filter(fuzzy_dup == F)


##########################################################################

# 3. Export to RIS
write_bibliography(clean, "importlist.ris")

##########################################################################


# 4. Export to csv for excel
write_csv2(clean %>%
            select(label, author, title, year, journal, volume, issue, pages),
          "final_excel.csv")

# Weakness of this method: Special characters in names of authors are replaced
# by letters of the English alphabet to ensure precision, but as of yet are not 
# restored later on.

##########################################################################
